# Supplementary material for: Cost-effectiveness analysis of tislelizumab plus chemotherapy as the first-line treatment for advanced or metastatic oesophageal squamous cell carcinoma in China
Source: PLoS One. 2024 May 15;19(5):e0302961. doi: 10.1371/journal.pone.0302961 (PMC11095747; doi:10.1371/journal.pone.0302961)
Supplement: S1 Table — (XLSX) [file pone.0302961.s004.xlsx]

## Sheet: Supplementary Table 1.
S1 Table. Estimated parameters and goodness of fit from each survival model.
	Overall survival curve of tislelizumab plus chemotherapy		Overall survival curve of placebo plus chemotherapy		Progression-free survival curve of tislelizumab plus chemotherapy		Progression-free survival curve of placebo plus chemotherapy
	AIC	BIC	AIC	BIC	AIC	BIC	AIC	BIC
Exponential	-369.491	-364.341	-352.162	-347.013	-253.502	-248.157	-353.709	-348.345
Gompertz	-406.588	-484.096	-358.368	-350.644	-302.769	-294.75	-353.566	-345.519
Weibull	-444.299	-436.575	-350.186	-358.368	-263.993	-255.974	-382.62	-374.573
Log-logistic	-513.181	-505.457	-459.523	-347.013	-339.519	-331.501	-508.358	-500.312
Log-normal	-491.82	-484.096	-458.036	-450.312	-326.31	-318.291	-466.495	-458.449
Parameters	Theta = -4.75078		Theta = -3.69372		Theta = -2.96869		Theta = -3.23639
	Kappa = 1.65987		Kappa = 1.50489		Kappa = 1.42314		Kappa = 1.92198
